# Supplementary material for: Transcriptome analysis revealed lncRNA-mRNA modules responsive to low temperature stress in Qingke
Source: BMC Genomics. 2026 May 11;27:588. doi: 10.1186/s12864-026-12838-0 (PMC13335024; doi:10.1186/s12864-026-12838-0)
Supplement: Supplementary file 1 — Supplementary Material 1 [file 12864_2026_12838_MOESM1_ESM.xlsx]

## Sheet: Sheet1
Supplementary table 2 Statistics on data quality at the time of landing
Sample	Raw Reads	Clean Reads	Clean Base(G)	Error Rate(%)	Q20(%)	Q30(%)	GC Content(%)
0h_1	90107762	89161822	13.37	0.03	97.29	92.2	46.04
0h_2	81620254	80789728	12.12	0.03	97.17	91.93	46.7
0h_3	89021180	87782068	13.17	0.03	97.54	92.68	46.19
12h_1	95220312	94072086	14.11	0.03	97.77	93.23	46.43
12h_2	88735212	87542986	13.13	0.03	97.59	92.83	45.82
12h_3	92628552	91467284	13.72	0.03	97.67	93.09	47.82
48h_1	92571334	91657802	13.75	0.03	97.51	92.68	46.63
48h_2	93318092	92679132	13.9	0.03	97.7	93.14	47.11
48h_3	98009322	96832168	14.52	0.03	97.7	93.21	45.09
Re24h_1	88946088	87888256	13.18	0.03	97.09	91.78	46.7
Re24h_2	93112956	92274726	13.84	0.03	97.6	92.93	46.38
Re24h_3	88794994	88124128	13.22	0.03	97.12	91.81	46.21
