# Supplementary material for: Transcriptome analysis revealed lncRNA-mRNA modules responsive to low temperature stress in Qingke
Source: BMC Genomics. 2026 May 11;27:588. doi: 10.1186/s12864-026-12838-0 (PMC13335024; doi:10.1186/s12864-026-12838-0)
Supplement: Supplementary file 2 — Supplementary Material 2 [file 12864_2026_12838_MOESM2_ESM.xlsx]

## Sheet: Sheet1
geneID	Forward primer (5'->3')	Template strand	Length	Start	Stop	Tm	GC%	Self complementarity	Self 3' complementarity	Reverse primer (5'->3')	Template strand	Length	Start	Stop	Tm	GC%	Self complementarity	Self 3' complementarity	Product length
gnl_WGS:SDOW_mrna.D1007_34900	ATGGCGAGGGAGTACAGGTT	Plus	20	874	893	60.62	55	4	0	TGCTGCAAGCATATCACCGT	Minus	20	977	958	60.39	50	6	3	104
Novel_006698	CGACGACCTCTCGATGTAGC	Plus	20	1549	1568	60.04	60	4	2	CAGAGTGTGTTCCTCGTGCT	Minus	20	1650	1631	59.97	55	3	0	102
gnl_WGS:SDOW_mrna.D1007_18040	CCATGATCAGTCTGGGACCG	Plus	20	2248	2267	59.89	60	6	3	AAAGCCTGTTGCAGTGGTCT	Minus	20	2430	2411	60.11	50	4	2	183
gnl_WGS:SDOW_mrna.D1007_05174	GTTGAGCTGAGGACGGTGAT	Plus	20	435	454	59.75	55	4	2	GTTATCTTGCGCTCGGCATT	Minus	20	586	567	59.34	50	4	1	152
gnl_WGS:SDOW_mrna.D1007_39096	GGACATCAGCTCTTCCTCCG	Plus	20	3026	3045	59.9	60	4	2	TGCCCATGTAGTCTTCGTCG	Minus	20	3181	3162	59.83	55	4	3	156
Novel_000241	GAGGTTGAGGTTGCCGATGA	Plus	20	1599	1618	60.04	55	2	1	CACAGCCACTTGACGGATCA	Minus	20	1791	1772	60.32	55	4	3	193
gnl_WGS:SDOW_mrna.D1007_16062	CTGGTCGGAACCAGTTGGAG	Plus	20	217	236	60.32	60	7	0	TGTTCCAACCCGAGGTTCAG	Minus	20	389	370	59.89	55	6	2	173
gnl_WGS:SDOW_mrna.D1007_24605	CGCGGGTAGATGACTACTGG	Plus	20	798	817	59.69	60	5	3	AGGGTGGTGGAAAGAACTGC	Minus	20	902	883	60.18	55	2	2	105
gnl_WGS:SDOW_mrna.D1007_36884	GTACTGGGGCAAGCCTTTCT	Plus	20	1079	1098	59.96	55	5	3	AGTCACCCCGGTTGATTTCC	Minus	20	1171	1152	59.96	55	7	0	93
Novel_006628	GCTTTAATCGCGTCGCAGAG	Plus	20	1397	1416	60.04	55	5	3	GCGCATGGTTTCATGCTCTC	Minus	20	1497	1478	60.25	55	6	2	101
gnl_WGS:SDOW_mrna.D1007_41116	ATATTTGGGCCAGACCAGCC	Plus	20	1093	1112	60.11	55	5	3	GATCCATTGATCGACCGGCA	Minus	20	1242	1223	60.25	55	8	0	150
gnl_WGS:SDOW_mrna.D1007_37615	TTGGCAGTGTCAAGAGGCAT	Plus	20	1088	1107	59.89	50	7	2	CCTTGTCATTGCCGATGCAG	Minus	20	1277	1258	59.9	55	5	3	190
gnl_WGS:SDOW_mrna.D1007_16061	GGCATCGAACGAGACGTAGT	Plus	20	937	956	59.9	55	4	2	CTCTCGCCATGGCTGGAATC	Minus	20	1084	1065	60.88	60	8	3	148
Novel_009067	TGCCGAAGTAGATCCCTCCA	Plus	20	954	973	60.03	55	4	0	GAGAAGCATCTCAAGCCGGA	Minus	20	1137	1118	59.82	55	8	2	184
gnl_WGS:SDOW_mrna.D1007_00314	TTTCGCGTGTGTTTGGTACG	Plus	20	1226	1245	59.7	50	4	2	AAGACAGAGGGCGACTAGGT	Minus	20	1353	1334	59.96	55	4	2	128
gnl_WGS:SDOW_mrna.D1007_15968	CAACCGCTGTGGCTGTAATC	Plus	20	965	984	59.55	55	5	0	CGCTGAAAGGAAGGCCTCAA	Minus	20	1044	1025	60.61	55	6	0	80
Novel_003006	CGCCTCGTGTATCCAAGTGA	Plus	20	1330	1349	59.83	55	4	2	TCCGTAAGAGAGGCACTCCA	Minus	20	1494	1475	59.96	55	5	1	165
Novel_011300	ACCGCGAACGGCATACTTTA	Plus	20	3739	3758	60.11	50	4	2	AGCGGTCATACTTCCTTCGC	Minus	20	3932	3913	60.18	55	3	2	194
Novel_002194	ACGTGCGACTTGAAGGACAT	Plus	20	6718	6737	59.97	50	5	2	ACCCTGCGCAAATTTGGTTC	Minus	20	6840	6821	59.97	50	8	2	123
gnl_WGS:SDOW_mrna.D1007_02734	TTATCACGTACGAGAGCCGC	Plus	20	1341	1360	59.97	55	8	3	TTGTTGTCGTGGTGGTCTGT	Minus	20	1471	1452	59.75	50	2	0	131
gnl_WGS:SDOW_mrna.D1007_30784	GATGCTCACTCAAGGTCGCT	Plus	20	1196	1215	60.11	55	2	1	CAGCAGAGGAGCAGAGCATT	Minus	20	1334	1315	60.11	55	2	1	139
gnl_WGS:SDOW_mrna.D1007_50777	GGGAGACCTGAGGAGAGTCA	Plus	20	590	609	59.67	60	5	1	TGGCAAAGCATTGTTCGCTG	Minus	20	682	663	60.32	50	6	1	93
gnl_WGS:SDOW_mrna.D1007_61153	CGTTCCAGGACGACGTTCA	Plus	19	469	487	60.01	57.89	5	3	TGTTGTTGTGCATCCAGACCT	Minus	21	631	611	60.13	47.62	4	2	163
Novel_008488	ATTGCGGTGTGCTTTCTGTG	Plus	20	894	913	59.69	50	2	0	TACCAAATCCGCTACGGGTG	Minus	20	977	958	59.82	55	4	2	84
Novel_003151	GCTAGATAGCGGTCGATGGG	Plus	20	963	982	59.83	60	6	0	AGGCATGCAGTGGGTAAACA	Minus	20	1127	1108	59.89	50	6	2	165
LNC_001218	AGTGGCTGCCAACTTCATCA	Plus	20	897	916	59.89	50	7	2	CAGGTCAGCCAGAGTCCATC	Minus	20	1055	1036	59.82	60	3	0	159
LNC_003565	CTCTCCGGTTGGGCAGTAAG	Plus	20	575	594	60.11	60	4	0	GGGAGCTCTCCCCTTTTTCC	Minus	20	680	661	60.03	60	8	0	106
LNC_003417	TTGTAAGCTGTGTTCGGGGG	Plus	20	863	882	60.25	55	4	0	GGCTGGAGATAAGCGGACTC	Minus	20	992	973	59.97	60	3	3	130
LNC_001372	GGGATCTACCAGCAGACACG	Plus	20	744	763	59.9	60	4	2	TTCGAGTAAACCTCCCGTGC	Minus	20	851	832	60.04	55	4	2	108
LNC_001643	GGCCTCTATGGTAGAACCCG	Plus	20	250	269	59.32	60	5	2	GGCTGGAGATAAGCGGACTC	Minus	20	341	322	59.97	60	3	3	92
LNC_003774	GAAACACATTAGCCGTCCGC	Plus	20	413	432	59.9	55	3	3	GGGAGCTCTCCCCTTTTTCC	Minus	20	535	516	60.03	60	8	0	123
actin1	CCATCAAGACCAAGCGCACTA		21							CATACCCTCACCCACATACCA		21
actin2	CCAACTTCACTGCCCAGGTCA		21							CACAGCAACCGTCTGCCTCAT		21
