# Supplementary material for: Transcriptome analysis revealed lncRNA-mRNA modules responsive to low temperature stress in Qingke
Source: BMC Genomics. 2026 May 11;27:588. doi: 10.1186/s12864-026-12838-0 (PMC13335024; doi:10.1186/s12864-026-12838-0)
Supplement: Supplementary file 3 — Supplementary Material 3 [file 12864_2026_12838_MOESM3_ESM.xlsx]

## Sheet: Sheet1
Supplementary table 3 Mapping Statistics
Sample	Total Reads	Reads mapped	Unique mapped	Multi mapped	Read1 mapped	Read2 mapped	'+' mapped	'-' mapped
0h_1	89161822	72604994(81.43%)	34563357(38.76%)	134005621(42.67%)	17406013(19.52%)	17157344(19.24%)	17169779(19.26%)	17393578(19.51%)
0h_2	80789728	60356816(74.71%)	33583739(41.57%)	90820489(33.14%)	16882302(20.90%)	16701437(20.67%)	16734939(20.71%)	16848800(20.86%)
0h_3	87782068	69753839(79.46%)	33041947(37.64%)	124950240(41.82%)	16599845(18.91%)	16442102(18.73%)	16480923(18.77%)	16561024(18.87%)
12h_1	94072086	68156783(72.45%)	38537726(40.97%)	99867756(31.49%)	19370347(20.59%)	19167379(20.38%)	19171481(20.38%)	19366245(20.59%)
12h_2	87542986	63542065(72.58%)	32855034(37.53%)	105712001(35.05%)	16514865(18.86%)	16340169(18.67%)	16319504(18.64%)	16535530(18.89%)
12h_3	91467284	64074089(70.05%)	42622916(46.60%)	69911933(23.45%)	21395479(23.39%)	21227437(23.21%)	21279885(23.27%)	21343031(23.33%)
48h_1	91657802	61079811(66.64%)	36370988(39.68%)	80836024(26.96%)	18274024(19.94%)	18096964(19.74%)	18128297(19.78%)	18242691(19.90%)
48h_2	92679132	70711650(76.30%)	42081445(45.41%)	97158144(30.89%)	21142122(22.81%)	20939323(22.59%)	20975326(22.63%)	21106119(22.77%)
48h_3	96832168	76048850(78.54%)	30597919(31.60%)	161522664(46.94%)	15366236(15.87%)	15231683(15.73%)	15213592(15.71%)	15384327(15.89%)
Re24h_1	87888256	62684632(71.32%)	33988809(38.67%)	95886952(32.65%)	17112054(19.47%)	16876755(19.20%)	16929378(19.26%)	17059431(19.41%)
Re24h_2	92274726	61606404(66.76%)	35753906(38.75%)	85450235(28.02%)	17951595(19.45%)	17802311(19.29%)	17827447(19.32%)	17926459(19.43%)
Re24h_3	88124128	61312799(69.58%)	34914997(39.62%)	87320393(29.96%)	17573599(19.94%)	17341398(19.68%)	17410291(19.76%)	17504706(19.86%)
